# Supplementary material for: The effectiveness of double-bar correction for pectus excavatum: A comparison between the parallel bar and cross-bar techniques
Source: PLoS One. 2020 Sep 17;15(9):e0238539. doi: 10.1371/journal.pone.0238539 (PMC7498055; doi:10.1371/journal.pone.0238539)
Supplement: S1 File — (XLSX) [file pone.0238539.s001.xlsx]

## Sheet: Group 1
No	Delta PI-3Up	Delta PI-2Up	Delta PI-1Up	Delta PI-Narrowest level	Delta PI-1Down
1	0.628023	0.940008	1.21558	1.26492	0.961582
2	1.17535	1.42986	1.53709	1.67196	1.09662
3	1.11306	1.19001	1.47564	1.67346	0.770566
4	1.35669	1.3864	1.6027	1.87409	0.791479
5	0.949376	0.852625	1.79655	2.18921	1.65897
6	1.36506	1.37043	1.50429	1.7879	1.46984
7	1.04814	1.1553	1.35246	1.35994	0.884814
8	0.291879	0.476013	0.719448	0.678983	0.539869
9	2.31046	1.86626	2.45956	2.4672	1.7915
10	1.13095	1.04729	1.66585	1.85124	1.08948
11	0.94774	1.12293	1.44558	1.87939	1.7134
12	1.2108	1.01584	0.880097	1.10455	0.957121
13	1.27122	1.54422	2.06512	2.65923	1.78684
14	0.729148	1.02246	1.25126	1.39357	0.749267
15	0.56216	0.778971	0.882353	1.38298	0.706349
16	0.138784	0.384253	0.696574	0.872321	0.740418
17	0.55434	0.785922	1.03561	1.13857	0.59611
18	0.861635	0.968727	1.28691	1.3917
19	0.930154	1.4443	1.45457	1.26959	0.443501
20	0.558726	0.906805	1.73233	2.00297	0.687396
21	0.277138	0.580237	0.777057	1.05374	0.612146
22	0.0733148	0.189096	0.169958	0.387776
23	0.385717	1.10658	1.61731	2.52108	2.58996
24	0.156109	1.17696	2.10513	2.52503	0.76867
25	0.545467	0.606711	1.25689	2.06645	1.39919
26	2.31327	2.41249	3.47424	3.8161	1.83387
27	0.707323	1.20621	1.67966	2.58197	2.62545
28	0.581885	0.851848	0.997089	1.17997	0.905458
29	0.102391	-0.00680512	0.259308	0.494906	0.184463
30	-0.585248	-0.151871	0.383755	0.705661	0.565757
31	1.65018	1.78128	2.41805	3.05962	1.81103
32	2.01017	3.39896	2.29054	2.44227	2.31147
33	1.49728	1.80292	2.18632	2.71163	2.20464
34	0.37	0.538223	0.799214	0.885697	0.680077
35	-0.132767	0.311517	0.776451	0.846944	0.65511
36	0.957359	0.845523	0.880145	3.42283	0.734106
37	1.09076	1.84284	3.14289	3.45632	1.03169
38	0.46077	1.59705	1.43985	2.15552	2.72733
39	0.483176	0.766929	1.01462	1.16656	0.515229
40	0.591443	0.824849	0.643056	1.20887	0.332564
41	1.34589	1.36422	1.93272	3.29712	1.74507
42	1.88129	2.15941	2.77658	3.13	2.2354
43	0.321386	-0.108697	0.448288	0.945274	0.761304
44	1.07975	1.27681	2.67979	2.50141	2.22103

## Sheet: Group 2
No.	Delta PI-3Up	Delta PI-2Up	Delta PI-1Up	Delta PI-Narrowest level	Delta PI-1Down
1	0.581185	0.348878	0.728992	0.537544
2	0.782199	1.28879	1.58853	1.04126	1.02575
3	0.583186	0.932107	0.926952	1.69778	1.29814
4	1.35744	1.65231	2.33945	2.15131	1.24424
5	1.09873	1.72758	2.53813	4.73186	3.64294
6	1.41963	1.7104	1.63506	1.97796	0.743724
7	-0.128302	1.12685	1.07093	1.70532	1.72019
8	-0.322548	0.0424111	0.366897	0.74914	0.674012
9	0.355707	0.702176	1.51891	1.8508	1.64486
10	0.66468	1.03866	1.37589	1.86116	1.56548
11	1.06867	1.44235	1.42244	2.75731	2.34927
12	0.265524	0.479912	0.8556	1.38346	1.10709
13	0.406142	1.04241	1.81259	2.09545	1.32133
14	1.98959	2.24306	2.92611	7.71296	6.73869
15	0.083479	0.268073	0.694897	0.94903	0.624712
16	1.06737	0.761143	1.50207	1.78221	1.2339
17	1.15628	1.27392	2.23085	2.87348	1.20278
18	0.639967	1.09116	2.10155	3.74541
19	0.877125	0.978034	1.5675	2.1792	1.51871
20	0.675765	1.13547	0.952717	1.24164
21	0.17428	1.07953	3.51945	4.22674	3.19365
22	0.0909898	0.258137	0.696123	1.85271	1.62297
23	0.234543	0.706165	1.08667	1.95204	1.83338
24	0.470847	0.80474	0.978386	1.85096	2.06467
25	0.623514	1.00321	1.55084	1.91141	1.56474
26	0.505308	0.957626	1.62304	2.26133	1.37255
27	1.27065	1.85565	2.58504	3.00786	2.33211
28	0.127516	1.41521	3.0863	4.42944	1.18871
29	0.395571	0.575805	0.817788	0.777855	0.812471
30	0.444491	1.25676	3.82391	5.16081	3.88764
31	0.254324	0.535233	1.0477	1.15813	0.895636
32	0.772412	1.76153	1.72466	2.23577	1.38072
33	0.455126	0.68	1.31579	2.05892	1.08155
34	0.330105	0.775847	1.23514	1.31907	0.723219
35	0.671179	1.08836	1.8136	2.50551	1.63809
36	0.65893	1.02524	1.80398	1.87002	1.03197
